# Supplementary material for: VPsero: Rapid Serotyping of Vibrio parahaemolyticus Using Serogroup-Specific Genes Based on Whole-Genome Sequencing Data
Source: Front Microbiol. 2021 Sep 2;12:620224. doi: 10.3389/fmicb.2021.620224 (PMC8443796; doi:10.3389/fmicb.2021.620224)
Supplement: Supplementary Table 1 — Strains used for identification of O serogroup marker genes and tests on the algorithm in this study. Note:∗ GenBank (with prefix “GCA”) or CNGB (with prefix “CNA”) accession numbers for assembled genomes or sequences that harbor LPS gene clusters. [file Presentation_1.zip]

Archive with 8 entries (8 files):
- Supplementary_tables/Table S1.xlsx
- Supplementary_tables/Table S2.xlsx
- Supplementary_tables/Table S3.xlsx
- Supplementary_tables/Table S4.xlsx
- Supplementary_tables/Table S5.xlsx
- Supplementary_tables/Table S6.docx
- Supplementary_tables/Table S7.docx
- Supplementary_tables/Table S8.docx
