# Supplementary material for: VPsero: Rapid Serotyping of Vibrio parahaemolyticus Using Serogroup-Specific Genes Based on Whole-Genome Sequencing Data
Source: Front Microbiol. 2021 Sep 2;12:620224. doi: 10.3389/fmicb.2021.620224 (PMC8443796; doi:10.3389/fmicb.2021.620224)
Supplement: Supplementary Table 1 — Strains used for identification of O serogroup marker genes and tests on the algorithm in this study. Note:∗ GenBank (with prefix “GCA”) or CNGB (with prefix “CNA”) accession numbers for assembled genomes or sequences that harbor LPS gene clusters. [file Presentation_1.zip › Supplementary_tables/Table S1.xlsx]

## Sheet: Table S1
Strains	O serogroup	Number of ORFs	Length	Accession number*
RIMD_2210633	O3	25	23791	GCA_000196095.1
FDA_R31	O1	21	17883	GCA_000430405.1
CDC_K4557	O1	21	17888	GCA_000430425.1
S136	O3	25	23791	GCA_000489735.1
S135	O3	25	23791	GCA_000489755.1
S133	O3	25	23791	GCA_000489795.1
S131	O3	25	23791	GCA_000489835.1
S126	O3	25	23791	GCA_000489915.1
S125	O4	26	22761	GCA_000489935.1
S123	O1	21	17890	GCA_000489975.1
S122	O1	21	17890	GCA_000489995.1
S119	O4	26	22761	GCA_000490055.1
S111	O1	21	17909	GCA_000490215.1
S100	O4	26	22781	GCA_000490375.1
S095	O3	25	23527	GCA_000490445.1
S094	O3	25	23791	GCA_000490465.1
S088	O4	26	22825	GCA_000490555.1
S087	O4	26	22825	GCA_000490575.1
S081	O3	25	23791	GCA_000490655.1
S073	O3	26	22764	GCA_000490795.1
S072	O3	25	23791	GCA_000490815.1
S069	O3	25	23791	GCA_000490875.1
S067	O3	25	23791	GCA_000490915.1
S063	O1	26	22825	GCA_000490995.1
S058	O4	26	22750	GCA_000491055.1
S049	O4	23	22101	GCA_000491195.1
S045	O1	21	17890	GCA_000491275.1
S040	O1	21	17626	GCA_000491375.1
S035	O4	26	22762	GCA_000491475.1
S033	O5	20	16930	GCA_000491515.1
S030	O4	26	22780	GCA_000491575.1
S024	O4	26	22761	GCA_000491695.1
S022	O5	23	22101	GCA_000491735.1
S020	O5	23	22088	GCA_000491775.1
S018	O3	25	23792	GCA_000491815.1
S016	O3	25	23792	GCA_000491855.1
S012	O3	25	23791	GCA_000491935.1
S011	O3	25	23791	GCA_000491955.1
S008	O3	25	23791	GCA_000491995.1
S002	O2	22	20771	GCA_000492075.1
S092	O3	25	23527	GCA_000493715.1
10-4298	O4	26	22749	GCA_000878565.1
10-4303	O4	26	22749	GCA_000878575.1
10-7197	O4	26	22749	GCA_000878585.1
10-4293	O4	26	22749	GCA_000878595.1
10-4288	O4	26	22749	GCA_000878645.1
10-4247	O4	26	22749	GCA_000878665.1
10-4248	O4	26	22749	GCA_000878675.1
10-4246	O4	26	22749	GCA_000878705.1
10-4245	O4	26	22749	GCA_000878725.1
10-4274	O4	26	22749	GCA_000878735.1
10-4242	O4	26	22749	GCA_000878755.1
09-3216	O4	26	22749	GCA_000878785.1
10-4241	O4	26	22749	GCA_000878805.1
04-1290	O4	26	22749	GCA_000878815.1
04-2549	O11	25	23791	GCA_000951795.1
07-2965	O5	23	22088	GCA_000960565.1
08-0278	O2	22	20771	GCA_000960645.1
09-3217	O1	26	22780	GCA_000960655.1
09-4435	O3	25	23791	GCA_000960685.1
09-4681	O3	25	23793	GCA_000972025.1
09-4664	O1	21	17890	GCA_000972035.1
07-1339	O3	25	23791	GCA_000972045.1
09-4660	O1	21	17890	GCA_000972055.1
10-4243	OUT	24	20678	GCA_000972105.1
09-4434	O1	21	17890	GCA_000972125.1
09-3218	O1	21	17890	GCA_000974905.1
04-2551	O3	25	23791	GCA_000975195.1
10-4251	O3	25	23791	GCA_001006105.1
09-4663	O1	21	17890	GCA_001006115.1
10-4244	O8	24	20678	GCA_001006125.1
10-4287	O6	20	20753	GCA_001006185.1
10-4255	O1	21	17882	GCA_001006195.1
10-7205	O1	21	17890	GCA_001006205.1
K1198	O4	26	22748	GCA_001188035.1
98-513-F52	O4	26	22781	GCA_001188135.1
10329	O4	26	22746	GCA_001188185.1
PMA109.5	O3	30	23778	GCA_001270805.1
PMC58.5	O3	25	23791	GCA_001270815.1
PMC58.7	O3	25	23791	GCA_001270825.1
PMA37.5	O3	25	23691	GCA_001270835.1
PMC14.7	O3	25	23790	GCA_001270895.1
PMC48	O3	26	23813	GCA_001270905.1
ATC220	O3	25	23791	GCA_001270975.1
K23	O4	23	22101	GCA_001497485.1
A4EZ700	O4	26	22780	GCA_001559805.1
09-4661	O1	21	17890	GCA_001559885.1
A1EZ919	O4	26	22749	GCA_001559895.1
A4EZ703	O3	24	20678	GCA_001584415.1
A4EZ927	O1	21	17890	GCA_001595565.1
A4EZ724	O1	21	17882	GCA_001595575.1
C150	O1	21	17890	GCA_001601695.1
05-3133	O1	21	17882	GCA_001608505.1
09-4436	O11	29	26116	GCA_001608525.1
M59787	O4	26	22749	GCA_001608545.1
09-4665	O1	21	17890	GCA_001608575.1
H11523	O4	26	22749	GCA_001608595.1
A0EZ664	O6	20	20753	GCA_001608605.1
H64024	O4	26	22749	GCA_001608615.1
A0EZ608	O4	26	22749	GCA_001608655.1
A2EZ715	O4	26	22749	GCA_001608675.1
F4395	O4	26	22749	GCA_001608685.1
A0EZ713	O6	20	20753	GCA_001608705.1
A2EZ614	O1	21	17882	GCA_001608735.1
A5Z1022	O1	21	17890	GCA_001608755.1
A2EZ743	O4	26	22781	GCA_001608765.1
A3EZ136	O3	25	23791	GCA_001608785.1
F30368	O1	21	17882	GCA_001608815.1
F63267	O3	25	23791	GCA_001608835.1
W501	O1	21	17890	GCA_001608855.1
T8994	O4	26	22749	GCA_001608865.1
H18983	O4	26	22749	GCA_001608895.1
F1419	O1	21	17882	GCA_001608915.1
09-3219	O4	26	22749	GCA_001608935.1
07-2964	O4	26	22762	GCA_001608945.1
A3EZ711	O4	26	22780	GCA_001608975.1
A3EZ710	O4	26	22780	GCA_001608995.1
09-4662	O1	21	17890	GCA_001609015.1
09-1772	O1	21	17890	GCA_001609025.1
A0EZ383	O6	20	20749	GCA_001609055.1
A1EZ679	O4	26	22749	GCA_001609075.1
A2EZ523	O4	26	22749	GCA_001609095.1
A3EZ634	O6	20	20753	GCA_001609105.1
A3EZ770	O6	20	20753	GCA_001609135.1
A3EZ799	O1	21	17882	GCA_001609155.1
A3EZ936	O5	16	15273	GCA_001609175.1
A1EZ952	O1	21	17882	GCA_001609185.1
C145	O1	21	17890	GCA_001609345.1
C142	O1	21	17890	GCA_001609375.1
C143	O4	26	22749	GCA_001609395.1
C144	O4	26	22749	GCA_001609415.1
05-4792	O1	21	17891	GCA_001609435.1
C146	O5	16	15273	GCA_001609445.1
C148	O1	21	17882	GCA_001609475.1
C147	O4	26	22749	GCA_001609495.1
A5Z652	O4	26	22749	GCA_001609515.1
A5Z853	O3	25	23791	GCA_001609525.1
04-2192	O11	29	26116	GCA_001609555.1
09-4666	O1	21	17890	GCA_001609575.1
A5Z273	O3	25	23791	GCA_001609595.1
A5Z860	O4	26	22780	GCA_001609615.1
A5Z905	O4	26	22749	GCA_001609635.1
C140	O4	26	22764	GCA_001609655.1
A5Z924	O4	26	22749	GCA_001609675.1
A5Z878	O4	26	22749	GCA_001609695.1
A4EZ964	O10	22	19182	GCA_001609715.1
04-2550	O3	25	23791	GCA_001610595.1
R10B2_71	O5	23	22101	GCA_001704915.1
GCSL_R5	O10	21	19198	GCA_001726165.1
GCSL_R10	O1	21	17890	GCA_001726175.1
GCSL_R8	O10	22	19171	GCA_001726185.1
GCSL_R7	O10	22	19171	GCA_001726195.1
GCSL_R12	O4	26	22781	GCA_001726245.1
GCSL_R13	O4	26	22825	GCA_001726255.1
GCSL_R6	O10	21	19198	GCA_001726265.1
GCSL_R17	O4	26	22761	GCA_001726275.1
GCSL_R29	O11	29	26116	GCA_001726325.1
GCSL_R26	O4	26	22781	GCA_001726335.1
GCSL_R16	O4	26	22781	GCA_001726345.1
GCSL_R21	O5	16	15272	GCA_001726355.1
GCSL_R30	O1	21	17883	GCA_001726405.1
GCSL_R31	O1	21	17883	GCA_001726415.1
GCSL_R33	O3	25	23794	GCA_001726435.1
GCSL_R32	O10	14	11975	GCA_001726445.1
GCSL_R42	O10	20	20763	GCA_001726485.1
GCSL_R45	O5	23	22102	GCA_001726495.1
GCSL_R47	O4	26	22781	GCA_001726515.1
GCSL_R51	O8	24	20697	GCA_001726535.1
GCSL_R52	O3	25	23792	GCA_001726565.1
GCSL_R53	O3	25	23792	GCA_001726575.1
GCSL_R54	O3	25	23792	GCA_001726595.1
GCSL_R55	O3	25	23792	GCA_001726615.1
GCSL_R57	O3	25	23792	GCA_001726645.1
GCSL_R56	O3	25	23792	GCA_001726655.1
GCSL_R59	O5	23	22101	GCA_001726685.1
GCSL_R60	O10	22	19171	GCA_001726695.1
GCSL_R62	O1	21	17890	GCA_001726725.1
GCSL_R63	O4	26	22752	GCA_001726735.1
GCSL_R65	O5	23	22101	GCA_001726755.1
GCSL_R74	O4	26	22761	GCA_001726775.1
GCSL_R75	O8	24	20697	GCA_001726805.1
GCSL_R76	O8	24	20697	GCA_001726815.1
GCSL_R77	O8	24	20697	GCA_001726845.1
GCSL_R87	O8	24	20697	GCA_001726855.1
GCSL_R86	O6	20	20748	GCA_001726885.1
GCSL_R88	O8	24	20697	GCA_001726895.1
GCSL_R95	O3	25	23793	GCA_001726915.1
GCSL_R96	O11	29	26116	GCA_001726935.1
GCSL_R98	O3	25	23793	GCA_001726965.1
GCSL_R108	O3	25	23793	GCA_001726975.1
GCSL_R99	O3	25	23793	GCA_001726985.1
GCSL_R109	O3	25	23793	GCA_001727025.1
GCSL_R125	O11	29	26116	GCA_001727045.1
GCSL_R110	O3	25	23793	GCA_001727055.1
GCSL_R111	O11	29	26116	GCA_001727065.1
GCSL_R126	O4	26	22761	GCA_001727105.1
GCSL_R129	O11	29	26116	GCA_001727115.1
GCSL_R131	O10	22	19181	GCA_001727125.1
GCSL_R135	O3	25	23792	GCA_001727155.1
GCSL_R136	O1	21	17890	GCA_001727185.1
GCSL_R137	O1	21	17890	GCA_001727195.1
GCSL_R138	O1	21	17890	GCA_001727205.1
GCSL_R146	O5	23	22101	GCA_001727245.1
GCSL_R143	O5	23	22101	GCA_001727265.1
GCSL_R144	O5	23	22101	GCA_001727275.1
GCSL_R145	O5	23	22101	GCA_001727295.1
GCSL_R149	O1	21	17890	GCA_001727305.1
GCSL_R150	O1	21	17890	GCA_001727345.1
CDC_K4556R	O1	21	17890	GCA_001727365.1
CDC_K5433	O4	26	22749	GCA_001727385.1
CDC_K5324G	O1	21	17890	GCA_001727395.1
CDC_K5324W	O1	21	17890	GCA_001727405.1
CDC_K5323W	O5	16	15272	GCA_001727415.1
CDC_K5435	O1	21	17902	GCA_001727465.1
CDC_K5323G	O5	16	15272	GCA_001727475.1
CDC_K5308	O4	26	22749	GCA_001727485.1
CDC_K5306	O4	26	22781	GCA_001727505.1
CDC_K5437	O4	26	22749	GCA_001727565.1
CDC_K5281	O4	26	22749	GCA_001727575.1
CDC_K5429	O4	26	22749	GCA_001727585.1
CDC_K5280	O4	26	22749	GCA_001727625.1
CDC_K5428	O1	21	17891	GCA_001727645.1
CDC_K5279	O1	21	17902	GCA_001727655.1
CDC_K5328	O4	26	22749	GCA_001727665.1
CDC_K5438	O1	21	17902	GCA_001727705.1
CDC_K4558G	O3	25	23792	GCA_001727735.1
CDC_K4558W	O3	22	19182	GCA_001727745.1
CDC_K4588	O5	23	22101	GCA_001727775.1
CDC_K4636	O10	22	19182	GCA_001727805.1
CDC_K4637G	O3	25	23791	GCA_001727815.1
CDC_K4637W	O3	25	23791	GCA_001727825.1
CDC_K4638	O10	21	19197	GCA_001727845.1
CDC_K4639W	O4	26	22749	GCA_001727885.1
CDC_K4639G	O4	26	22749	GCA_001727895.1
CDC_K4763	O5	16	15272	GCA_001727915.1
CDC_K4762	O5	16	15272	GCA_001727925.1
CDC_K4764L	O8	24	20678	GCA_001727965.1
CDC_K4764D	O8	16	15272	GCA_001727975.1
CDC_K4842	O5	23	22093	GCA_001727995.1
CDC_K4775	O3	25	23791	GCA_001728005.1
CDC_K4857G	O5	16	15272	GCA_001728045.1
CDC_K4857W	O5	16	15272	GCA_001728065.1
CDC_K4858	O4	26	22761	GCA_001728085.1
CDC_K4859	O6	20	20752	GCA_001728095.1
CDC_K5009W	O4	26	22780	GCA_001728135.1
CDC_K5010G	O1	21	17890	GCA_001728155.1
CDC_K5010W	O1	21	17890	GCA_001728175.1
CDC_K5058	O3	25	23791	GCA_001728205.1
CDC_K5059G	O5	16	15272	GCA_001728215.1
CDC_K5059W	O5	16	15272	GCA_001728235.1
CDC_K5067	O1	21	17890	GCA_001728255.1
CDC_K5073	O3	24	22101	GCA_001728275.1
CDC_K5125	O3	26	22780	GCA_001728295.1
CDC_K5126	O3	25	23792	GCA_001728325.1
CDC_K5276	O11	29	26116	GCA_001728335.1
CDC_K5277	O1	21	17902	GCA_001728345.1
CDC_K5278	O4	26	22749	GCA_001728405.1
CDC_K5346	O4	26	22749	GCA_001728415.1
CDC_K5331	O4	26	22780	GCA_001728425.1
CDC_K5345G	O4	26	22749	GCA_001728465.1
CDC_K5345W	O4	26	22749	GCA_001728485.1
CDC_K5439	O4	26	22780	GCA_001728495.1
CDC_K5457	O4	26	22749	GCA_001728505.1
CDC_K5456	O4	26	22749	GCA_001728545.1
CDC_K5485	O6	20	20752	GCA_001728565.1
CDC_K5579	O4	26	22780	GCA_001728575.1
CDC_K5512	O4	26	22749	GCA_001728585.1
CDC_K5528	O4	26	22825	GCA_001728625.1
CDC_K5582	O11	29	26116	GCA_001728645.1
CDC_K5618	O10	22	19182	GCA_001728655.1
CDC_K5620	O10	22	19182	GCA_001728665.1
CDC_K5629	O4	26	22749	GCA_001728695.1
CDC_K5635	O5	23	22102	GCA_001728725.1
CDC_K5638	O4	26	22749	GCA_001728745.1
CDC_K5701	O1	21	17902	GCA_001728755.1
CAIM_1772	O5	16	15272	GCA_001856105.1
GCSL_R130	O4	26	22752	GCA_001975475.1
VP1	O4	26	22762	CNA0006927
VP2	O4	26	22762	CNA0007032
VP3	O4	26	22761	CNA0007137
VP4	O4	26	22761	CNA0007195
VP5	O3	25	23792	CNA0007206
VP6	O4	26	22761	CNA0007217
VP7	O4	26	22761	CNA0007228
VP8	O10	21	19193	CNA0007237
VP9	O4	26	22761	CNA0007244
VP10	O4	26	22761	CNA0006835
VP11	O4	26	22761	CNA0006846
VP12	O8	16	14508	CNA0006857
VP13	O8	24	20697	CNA0006868
VP14	O4	26	22761	CNA0006878
VP15	O4	26	22761	CNA0006886
VP16	O10	21	19193	CNA0006893
VP17	O8	24	20679	CNA0006904
VP18	OUT	26	22761	CNA0006915
VP19	O4	26	22762	CNA0006926
VP20	O8	24	20678	CNA0006938
VP21	O8	24	20679	CNA0006949
VP22	OUT	25	23791	CNA0006959
VP23	O10	21	19193	CNA0006970
VP24	O10	21	19193	CNA0006979
VP25	O4	26	22761	CNA0006990
VP26	O10	22	19284	—
VP27	O4	22	20771	CNA0007009
VP28	O4	21	19193	CNA0007020
VP29	O1	21	17882	CNA0007031
VP30	O2	22	20771	CNA0007043
VP31	O2	22	20771	CNA0007052
VP32	O10	21	19197	CNA0007063
VP33	O1	21	17890	CNA0007074
VP34	O4	26	22782	CNA0007085
VP35	O4	26	22751	CNA0007095
VP36	O4	26	22761	CNA0007105
VP37	O2	22	20771	CNA0007114
VP38	O5	16	15272	CNA0007125
VP39	O5	25	23792	CNA0007136
VP40	O2	22	20771	CNA0007148
VP41	O2	22	20771	CNA0007159
VP42	O5	16	15273	CNA0007170
VP43	O5	16	15271	CNA0007181
VP44	O5	16	15273	CNA0007189
VP45	O1	20	17176	CNA0007190
VP46	O2	22	20771	CNA0007191
VP47	O2	22	20771	CNA0007192
VP48	OUT	16	14507	CNA0007193
VP49	O2	22	20773	CNA0007194
VP50	O5	16	15270	CNA0007196
VP51	O5	16	15273	CNA0007197
VP52	OUT	26	22766	CNA0007198
VP53	O2	22	20771	CNA0007199
VP54	O2	22	20773	CNA0007200
VP55	O2	22	20773	CNA0007201
VP56	O2	22	20771	CNA0007202
VP57	O5	16	15270	CNA0007203
VP58	O5	16	15270	CNA0007204
VP59	O4	26	22761	CNA0007205
VP60	O5	16	15272	CNA0007207
VP61	O5	16	15273	CNA0007208
VP62	O1	21	17890	CNA0007209
VP63	O3	25	23791	CNA0007210
VP64	O4	26	22749	CNA0007211
VP65	O10	21	19193	CNA0007212
VP66	O5	16	15273	CNA0007213
VP67	O6	20	20753	CNA0007214
VP68	O4	21	17890	CNA0007215
VP69	O4	26	22749	CNA0007216
VP70	O2	22	20813	CNA0007218
VP71	O6	20	20752	CNA0007219
VP72	O10	21	19193	CNA0007220
VP73	O4	26	22825	CNA0007221
VP74	O4	26	22772	CNA0007222
VP75	O4	26	22772	CNA0007223
VP76	O4	26	22772	CNA0007224
VP77	O4	26	22772	CNA0007225
VP78	O4	26	22772	CNA0007226
VP79	O4	21	17890	CNA0007227
VP80	O4	26	22772	CNA0007229
VP81	O4	26	22761	CNA0007230
VP82	O4	26	22772	CNA0007231
VP83	O4	26	22772	CNA0007232
VP84	O4	26	22825	CNA0007233
VP85	O3	25	23791	CNA0007234
VP86	O4	26	22761	CNA0007235
VP87	O4	26	22825	—
VP88	O4	26	22825	CNA0007236
VP89	O4	26	22825	—
VP90	O4	26	22825	—
VP91	O4	26	22825	—
VP92	O4	26	22825	CNA0007238
VP93	O4	26	22825	CNA0007239
VP94	O4	26	22772	CNA0007240
VP95	O4	26	22825	—
VP96	O4	26	22825	—
VP97	O4	26	22761	CNA0007241
VP98	O4	26	22772	CNA0007242
VP99	O1	15	13781	CNA0007243
VP100	O4	26	22825	—
VP101	O4	26	22825	CNA0006827
VP102	O1	20	17176	CNA0006828
VP103	O1	20	17176	CNA0006829
VP104	O1	20	17176	CNA0006830
VP105	O4	26	22825	—
VP106	O4	26	22825	CNA0006831
VP107	O4	26	22761	CNA0006832
VP108	O4	26	22761	CNA0006833
VP109	O4	26	22772	CNA0006834
VP110	O4	26	22761	CNA0006836
VP111	O1	20	17176	CNA0006837
VP112	O4	26	22825	CNA0006838
VP113	O9	22	18888	CNA0006839
VP114	O9	22	18888	CNA0006840
VP115	O9	22	18888	CNA0006841
VP116	O9	22	18888	CNA0006842
VP117	O9	22	18888	CNA0006843
VP118	O9	22	18888	CNA0006844
VP119	O9	22	18888	CNA0006845
VP120	O9	22	18888	CNA0006847
VP121	O1	20	17176	CNA0006848
VP122	O11	29	26116	CNA0006849
VP123	O1	20	17176	CNA0006850
VP124	O1	20	17176	CNA0006851
VP125	O1	20	17176	CNA0006852
VP126	O1	20	17176	CNA0006853
VP127	O5	23	22101	CNA0006854
VP128	O2	22	20771	CNA0006855
VP129	O1	20	17176	CNA0006856
VP130	O4	26	22825	CNA0006858
VP131	O4	26	22825	CNA0006859
VP132	O1	21	17890	CNA0006860
VP133	O1	21	17890	CNA0006861
VP134	O4	26	22825	CNA0006862
VP135	O4	26	22764	CNA0006863
VP136	O4	26	22764	CNA0006864
VP137	O1	21	17890	CNA0006865
VP138	O4	26	22764	CNA0006866
VP139	O4	26	22825	CNA0006867
VP140	O1	21	17890	CNA0006869
VP141	O1	21	17890	CNA0006870
VP142	O4	26	22825	—
VP143	O4	26	22825	CNA0006871
VP144	O4	26	22764	CNA0006872
VP145	O4	26	22764	CNA0006873
VP146	O1	21	17890	CNA0006874
VP147	O1	21	17890	CNA0006875
VP148	O4	26	22764	CNA0006876
VP149	O4	26	22764	CNA0006877
VP150	O4	26	22764	CNA0006879
VP151	O4	26	22764	CNA0006880
VP152	O4	26	22764	CNA0006881
VP153	O10	24	21455	CNA0006882
VP154	O4	26	22764	CNA0006883
VP155	O1	21	17890	CNA0006884
VP158	O4	26	22825	CNA0006885
VP159	O4	26	22825	—
VP160	O4	26	22825	—
VP161	O4	26	22825	CNA0006887
VP162	O4	26	22764	CNA0006888
VP163	O4	26	22825	—
VP164	O4	26	22825	CNA0006889
VP165	O4	26	22825	—
VP166	O4	26	22825	—
VP167	O4	26	22825	CNA0006890
VP168	O1	21	17890	CNA0006891
VP169	O4	26	22764	CNA0006892
VP170	O4	26	22825	CNA0006894
VP171	O4	26	22764	CNA0006895
VP172	O4	26	22764	CNA0006896
VP173	O4	26	22764	CNA0006897
VP174	O4	26	22764	CNA0006898
VP175	O4	26	22764	CNA0006899
VP176	O4	26	22825	CNA0006900
VP177	O1	21	17890	CNA0006901
VP178	O4	26	22825	CNA0006902
VP179	O4	26	22749	CNA0006903
VP180	O1	26	22762	CNA0006905
VP181	O1	21	17890	CNA0006906
VP182	O1	21	17890	CNA0006907
VP183	O1	21	17890	CNA0006908
VP184	O4	26	22825	CNA0006909
VP185	O4	26	22825	CNA0006910
VP186	O1	21	17890	CNA0006911
VP187	O4	26	22780	CNA0006912
VP188	O3	25	23791	CNA0006913
VP189	O8	20	17848	CNA0006914
VP190	O5	23	22102	CNA0006916
VP191	O5	23	22101	CNA0006917
VP192	O11	29	26108	CNA0006918
VP193	OUT	22	20771	CNA0006919
VP194	O4	26	22825	CNA0006920
VP195	O3	25	23793	CNA0006921
VP196	O3	26	22761	CNA0006922
VP197	O6	20	20753	CNA0006923
VP198	O4	26	22761	CNA0006924
VP199	O1	21	17928	CNA0006925
VP200	O1	21	17890	CNA0006928
VP201	O4	21	17888	CNA0006929
VP202	O1	21	17890	CNA0006930
VP203	O1	21	17890	CNA0006931
VP204	O3	25	23791	CNA0006932
VP205	O3	25	23793	CNA0006933
VP206	O11	29	26116	CNA0006934
VP207	O11	29	26116	CNA0006935
VP208	O10	21	19193	CNA0006936
VP209	O1	20	17176	CNA0006937
VP210	O1	20	17176	CNA0006939
VP211	O1	20	17176	CNA0006940
VP212	O1	20	17176	CNA0006941
VP213	O1	20	17176	CNA0006942
VP214	O1	20	17176	CNA0006943
VP215	O1	20	17176	CNA0006944
VP216	O1	20	17176	CNA0006945
VP217	O1	20	17176	CNA0006946
VP218	O1	20	17176	CNA0006947
VP219	O1	20	17176	CNA0006948
VP220	O1	20	17176	CNA0006950
VP221	O1	20	17176	CNA0006951
VP222	O1	20	17176	CNA0006952
VP223	O1	20	17176	CNA0006953
VP224	O1	20	17176	CNA0006954
VP225	O1	20	17176	CNA0006955
VP226	O1	20	17176	CNA0006956
VP227	O4	26	22825	—
VP228	O1	20	17176	CNA0006957
VP229	O3	25	23792	CNA0006958
VP230	O3	25	23791	CNA0006960
VP231	OUT	16	15273	CNA0006961
VP232	O1	21	17890	CNA0006962
VP233	O1	21	17882	CNA0006963
VP234	O8	24	20679	CNA0006964
VP235	O4	26	22825	CNA0006965
VP236	O6	20	20752	CNA0006966
VP237	O4	26	22825	CNA0006967
VP238	O4	26	22761	CNA0006968
VP239	O3	25	23793	CNA0006969
VP240	O2	22	20773	CNA0006971
VP241	O11	29	26116	CNA0006972
VP242	O1	21	17890	—
VP244	O4	26	22761	CNA0006973
VP245	O2	22	20771	CNA0006974
VP246	O2	22	20771	CNA0006975
VP247	O3	25	23792	CNA0006976
VP248	O2	22	20771	CNA0006977
VP249	O3	25	23792	CNA0006978
VP250	O3	25	23792	CNA0006980
VP251	O3	25	23792	CNA0006981
VP252	O2	22	20771	CNA0006982
VP253	O2	22	20771	CNA0006983
VP254	O2	22	20770	CNA0006984
VP255	O3	25	23792	CNA0006985
VP256	O3	22	20771	CNA0006986
VP257	O4	26	22749	CNA0006987
VP258	O2	22	20771	CNA0006988
VP259	O3	25	23792	CNA0006989
VP260	O2	22	20771	CNA0006991
VP261	O2	22	20771	—
VP262	O4	26	22752	CNA0006992
VP263	O2	22	20771	CNA0006993
VP264	O3	25	23791	CNA0006994
VP265	O2	22	20771	CNA0006995
VP266	O3	25	23792	CNA0006996
VP267	O3	22	20771	CNA0006997
VP268	O3	25	23792	CNA0006998
VP269	O2	22	20771	CNA0006999
VP270	O10	21	19189	—
VP271	O2	22	20770	CNA0007000
VP272	O3	25	23791	CNA0007001
VP273	O4	26	22780	CNA0007002
VP274	O4	26	22780	CNA0007003
VP275	O4	26	22780	CNA0007004
VP276	O1	21	17882	CNA0007005
VP277	O4	26	22780	CNA0007006
VP279	O4	26	22780	CNA0007008
VP280	O4	21	17882	CNA0007010
VP281	O1	21	17882	CNA0007011
VP282	O1	21	17882	CNA0007012
VP283	O4	26	22780	CNA0007013
VP284	O4	26	22780	CNA0007014
VP285	O4	25	23791	CNA0007015
VP286	O4	26	22780	CNA0007016
VP287	O4	26	22750	CNA0007017
VP288	O4	26	22780	CNA0007018
VP289	O1	21	17882	CNA0007019
VP290	O1	21	17882	CNA0007021
VP291	O1	21	17882	CNA0007022
VP292	O1	21	17882	CNA0007023
VP293	O4	26	22780	CNA0007024
VP294	O1	21	17882	CNA0007025
VP295	O1	21	17882	CNA0007026
VP296	O4	26	22780	CNA0007027
VP297	O1	21	17882	CNA0007028
VP298	O4	26	22780	CNA0007029
VP299	O1	21	17882	CNA0007030
VP300	O3	25	23792	CNA0007033
VP301	O10	21	19189	CNA0007034
VP302	O3	25	23791	CNA0007035
VP303	O8	24	20697	CNA0007036
VP304	O8	24	20679	CNA0007037
VP305	O1	21	17928	CNA0007038
VP306	O3	25	23791	CNA0007039
VP307	O1	15	13793	CNA0007040
VP308	O10	22	19278	CNA0007041
VP309	O8	21	17902	CNA0007042
VP310	O1	21	17890	CNA0007044
VP311	O8	24	20627	CNA0007045
VP313	O1	21	17890	CNA0007046
VP314	O1	16	14507	CNA0007047
VP315	O4	29	26116	CNA0007048
VP316	O1	21	17890	—
VP317	O4	26	22761	CNA0007049
VP318	OUT	23	19859	CNA0007050
VP319	O4	26	22761	CNA0007051
VP320	O8	24	20679	CNA0007053
VP321	O4	26	22761	CNA0007054
VP322	O1	21	17909	CNA0007055
VP323	O10	22	19277	CNA0007056
VP324	O3	25	23791	CNA0007057
VP325	O3	26	22780	CNA0007058
VP326	O8	26	22780	CNA0007059
VP327	O3	21	17882	CNA0007060
VP328	O1	26	22780	CNA0007061
VP329	OUT	21	17882	CNA0007062
VP330	O1	21	17882	CNA0007064
VP331	O4	26	22780	CNA0007065
VP332	O1	21	17882	CNA0007066
VP333	O4	26	22780	CNA0007067
VP334	O1	21	17882	CNA0007068
VP335	O1	21	17882	CNA0007069
VP336	O4	26	22780	CNA0007070
VP337	O4	26	22780	CNA0007071
VP338	O4	26	22780	CNA0007072
VP339	O4	26	22780	CNA0007073
VP340	O4	26	22780	CNA0007075
VP341	O3	25	23791	CNA0007076
VP342	O3	25	23791	CNA0007077
VP343	O3	25	23791	CNA0007078
VP344	O4	26	22780	CNA0007079
VP345	O4	26	22780	CNA0007080
VP346	O4	26	22780	CNA0007081
VP347	O1	21	17882	CNA0007082
VP348	O4	26	22780	CNA0007083
VP349	O4	21	17890	CNA0007084
VP351	O1	25	23792	CNA0007086
VP352	O4	26	22761	CNA0007087
VP353	O5	16	15273	CNA0007088
VP354	O3	25	23791	CNA0007089
VP355	OUT	21	17890	CNA0007090
VP356	O10	22	19277	CNA0007091
VP357	O3	25	23791	CNA0007092
VP358	OUT	25	23792	CNA0007093
VP359	OUT	26	22761	CNA0007094
VP360	O11	29	26116	CNA0007096
VP361	O1	21	17891	CNA0007097
VP362	O3	21	17891	CNA0007098
VP363	O3	25	23791	CNA0007099
VP364	OUT	22	20773	CNA0007100
VP365	OUT	25	23791	CNA0007101
VP367	O10	21	19196	—
VP368	OUT	25	23793	CNA0007103
VP369	O3	25	23791	CNA0007104
VP370	O2	12	10873	—
VP371	OUT	21	17890	CNA0007106
VP372	O3	25	23791	CNA0007107
VP373	O3	25	23791	CNA0007108
VP374	O1	25	23791	CNA0007109
VP375	OUT	21	17890	CNA0007110
VP376	OUT	15	14680	—
VP377	O4	26	22780	CNA0007111
VP378	O3	25	23792	CNA0007112
VP379	O4	26	22780	CNA0007113
VP380	O4	26	22780	CNA0007115
VP381	OUT	21	17882	CNA0007116
VP382	O11	29	26116	CNA0007117
VP383	O3	26	22780	CNA0007118
VP384	O3	25	23791	CNA0007119
VP385	OUT	26	22764	CNA0007120
VP386	O2	25	23792	CNA0007121
VP387	OUT	21	17890	CNA0007122
VP388	OUT	21	17890	CNA0007123
VP389	O3	25	23792	CNA0007124
VP390	O3	25	23791	CNA0007126
VP391	O3	25	23791	CNA0007127
VP392	O3	25	23791	CNA0007128
VP393	O1	15	13775	CNA0007129
VP394	O3	25	23791	CNA0007130
VP395	O3	25	23791	CNA0007131
VP396	O3	25	23791	CNA0007132
VP397	O3	25	23792	CNA0007133
VP398	O3	25	23791	CNA0007134
VP399	O1	20	17176	CNA0007135
VP400	O1	21	17891	CNA0007138
VP401	O3	25	23791	CNA0007139
VP402	O3	25	23791	CNA0007140
VP403	OUT	25	23791	CNA0007141
VP404	O3	25	23791	CNA0007142
VP405	O3	25	23791	CNA0007143
VP406	O4	26	22761	CNA0007144
VP407	O10	21	19193	CNA0007145
VP408	O4	26	22764	CNA0007146
VP409	O4	26	22764	CNA0007147
VP410	O4	26	22780	CNA0007149
VP411	O4	26	22764	CNA0007150
VP412	O4	27	22765	CNA0007151
VP413	O4	26	22764	CNA0007152
VP414	O4	26	22764	CNA0007153
VP415	O4	26	22764	CNA0007154
VP416	O1	21	17882	CNA0007155
VP417	O4	26	22780	CNA0007156
VP418	O4	26	22780	CNA0007157
VP419	O4	26	22764	CNA0007158
VP420	O4	26	22780	CNA0007160
VP421	OUT	26	22750	CNA0007161
VP422	O4	26	22780	CNA0007162
VP423	OUT	26	22780	CNA0007163
VP424	O3	26	22780	CNA0007164
VP425	O4	26	22764	CNA0007165
VP426	O4	26	22764	CNA0007166
VP427	O4	26	22764	CNA0007167
VP428	O4	26	22780	CNA0007168
VP429	O4	21	17890	CNA0007169
VP430	O4	26	22780	CNA0007171
VP431	O4	26	22780	CNA0007172
VP432	O4	26	22780	CNA0007173
VP433	O4	26	22772	CNA0007174
VP434	O11	29	26108	CNA0007175
VP435	O4	26	22780	CNA0007176
VP436	O4	26	22764	CNA0007177
VP437	O4	26	22780	CNA0007178
VP438	O4	26	22780	CNA0007179
VP439	O8	24	20697	CNA0007180
VP440	O3	25	23791	CNA0007182
VP441	O3	25	23791	CNA0007183
VP442	O4	26	22780	CNA0007184
VP443	O1	20	17176	CNA0007185
VP444	O1	21	17890	CNA0007186
VP445	O4	26	22764	CNA0007187
VP446	O1	21	17890	CNA0007188
G2873	O1	#N/A	13764	JQ781049
1408	O11	#N/A	22732	JQ863075
12968	O10	#N/A	14999	JQ863076
20579	O9	#N/A	15387	JQ863077
1373	O5	#N/A	18780	JQ863078
1404	O6	#N/A	16590	JQ863079
20577	O7	#N/A	15121	JQ863080
20578	O8	#N/A	15663	JQ863081
20582	O12	#N/A	14949	JQ863082
12969	O2	#N/A	17367	JQ863083
NIID_242-200	O4	26	22827	AB353134
