# Supplementary material for: VPsero: Rapid Serotyping of Vibrio parahaemolyticus Using Serogroup-Specific Genes Based on Whole-Genome Sequencing Data
Source: Front Microbiol. 2021 Sep 2;12:620224. doi: 10.3389/fmicb.2021.620224 (PMC8443796; doi:10.3389/fmicb.2021.620224)
Supplement: Supplementary Table 1 — Strains used for identification of O serogroup marker genes and tests on the algorithm in this study. Note:∗ GenBank (with prefix “GCA”) or CNGB (with prefix “CNA”) accession numbers for assembled genomes or sequences that harbor LPS gene clusters. [file Presentation_1.zip › Supplementary_tables/Table S2.xlsx]

## Sheet: Table S2
Strains	K-serogroup	Number of ORFs	Length	Accession number*
VP199	K1	37	37916	CNA0006925
VP305	K1	37	37916	CNA0007038
VP322	K1	37	37916	CNA0007055
GCSL_R13	K10	34	35459	GCA_001726255.1
S024	K10	34	35150	GCA_000491695.1
S119	K11	35	35817	GCA_000490055.1
VP107	K11	35	35823	CNA0006832
VP108	K11	35	35823	CNA0006833
VP110	K11	35	35823	CNA0006836
VP244	K11	35	35823	CNA0006973
VP81	K11	35	35823	CNA0007230
VP86	K11	35	35817	CNA0007235
VP97	K11	35	35817	CNA0007241
10329	K12	41	41172	GCA_001188185.1
CDC_K4639G	K12	41	41183	GCA_001727895.1
CDC_K5278	K12	41	41183	GCA_001728405.1
CDC_K5280	K12	41	41183	GCA_001727625.1
CDC_K5281	K12	41	41183	GCA_001727575.1
CDC_K5328	K12	41	41183	GCA_001727665.1
CDC_K5345G	K12	41	41183	GCA_001728465.1
CDC_K5345W	K12	41	41183	GCA_001728485.1
CDC_K5346	K12	41	41183	GCA_001728415.1
CDC_K5429	K12	41	41183	GCA_001727585.1
CDC_K5512	K12	41	41183	GCA_001728585.1
CDC_K5638	K12	41	41183	GCA_001728745.1
K1198	K12	41	41199	GCA_001188035.1
VP179	K12	41	41196	CNA0006903
VP359	K12	40	41289	CNA0007094
VP59	K12	41	41200	CNA0007205
VP64	K12	41	41196	CNA0007211
VP69	K12	41	41220	CNA0007216
CDC_K5629	K13	41	41183	GCA_001728695.1
S031	K13	37	39442	GCA_000491555.1
VP109	K13	34	34798	CNA0006834
VP74	K13	34	34798	CNA0007222
VP75	K13	34	34798	CNA0007223
VP76	K13	34	34798	CNA0007224
VP77	K13	34	34798	CNA0007225
VP78	K13	34	34798	CNA0007226
VP80	K13	34	34798	CNA0007229
VP82	K13	34	34798	CNA0007231
VP83	K13	35	36101	CNA0007232
VP94	K13	34	34798	CNA0007240
VP98	K13	34	34795	CNA0007242
S020	K15	40	47005	GCA_000491775.1
S021	K15	40	47005	GCA_000491755.1
A3EZ936	K17	47	53585	GCA_001609175.1
CDC_K4762	K17	46	52090	GCA_001727925.1
CDC_K4857G	K17	46	53547	GCA_001728045.1
VP231	K17	50	57941	CNA0006961
VP353	K17	50	57950	CNA0007088
VP38	K17	47	53956	CNA0007125
VP42	K17	50	57950	CNA0007170
VP43	K17	50	57948	CNA0007181
VP44	K17	47	53582	CNA0007189
VP50	K17	47	53580	CNA0007196
VP51	K17	50	57948	CNA0007197
VP57	K17	45	52053	CNA0007203
VP58	K17	45	52053	CNA0007204
VP60	K17	48	56454	CNA0007207
VP61	K17	47	53577	CNA0007208
VP66	K17	47	53579	CNA0007213
10-4287	K18	34	32885	GCA_001006185.1
A0EZ664	K18	34	32885	GCA_001608605.1
A3EZ634	K18	34	32885	GCA_001609105.1
A3EZ770	K18	34	32885	GCA_001609135.1
CDC_K4859	K18	33	32886	GCA_001728095.1
CDC_K5485	K18	34	32885	GCA_001728565.1
VP197	K18	34	32885	CNA0006923
VP67	K18	34	32885	CNA0007214
VP71	K18	33	32895	CNA0007219
VP192	K19	33	37137	CNA0006918
VP323	K19	36	39307	CNA0007056
VP434	K19	33	37137	CNA0007175
CDC_K5324G	K20	27	29349	GCA_001727395.1
CDC_K5324W	K20	27	29349	GCA_001727405.1
GCSL_R136	K20	27	29377	GCA_001727185.1
GCSL_R137	K20	27	29314	GCA_001727195.1
GCSL_R138	K20	27	29377	GCA_001727205.1
VP206	K20	28	29547	CNA0006934
VP207	K20	28	29567	CNA0006935
VP439	K21	28	29690	CNA0007180
VP202	K23	31	36002	CNA0006930
VP132	K25	36	36845	CNA0006860
VP133	K25	36	36845	CNA0006861
VP137	K25	36	36845	CNA0006865
VP140	K25	36	36845	CNA0006869
VP141	K25	36	36845	CNA0006870
VP146	K25	36	36857	CNA0006874
VP147	K25	36	36846	CNA0006875
VP155	K25	36	36845	CNA0006884
VP168	K25	36	36845	CNA0006891
VP177	K25	38	39329	CNA0006901
VP181	K25	36	36845	CNA0006906
VP182	K25	36	36846	CNA0006907
VP183	K25	36	36845	CNA0006908
VP186	K25	36	36845	CNA0006911
VP232	K25	36	36846	CNA0006962
VP310	K25	36	36853	CNA0007044
VP349	K25	36	36845	CNA0007084
VP444	K25	36	36848	CNA0007186
VP79	K25	36	36845	CNA0007227
VP128	K28	61	67563	CNA0006855
VP193	K28	61	67560	CNA0006919
VP27	K28	61	67561	CNA0007009
VP30	K28	61	67562	CNA0007043
VP31	K28	61	67562	CNA0007052
VP37	K28	61	67562	CNA0007114
VP41	K28	61	67562	CNA0007159
VP49	K28	61	67561	CNA0007194
VP53	K28	61	67564	CNA0007199
VP54	K28	60	67560	CNA0007200
VP55	K28	60	67560	CNA0007201
VP56	K28	62	67571	CNA0007202
VP70	K28	61	67560	CNA0007218
VP247	K29	31	31094	CNA0006976
VP249	K29	31	31099	CNA0006978
VP250	K29	31	31089	CNA0006980
VP251	K29	31	31099	CNA0006981
VP255	K29	31	31094	CNA0006985
VP259	K29	31	31089	CNA0006989
VP266	K29	31	31099	CNA0006996
VP268	K29	31	31099	CNA0006998
VP378	K29	31	31094	CNA0007112
VP397	K29	31	31094	CNA0007133
08-0278	K3	57	64678	GCA_000960645.1
VP245	K3	57	64678	CNA0006974
VP246	K3	57	64674	CNA0006975
VP248	K3	57	64678	CNA0006977
VP252	K3	57	64678	CNA0006982
VP253	K3	57	64684	CNA0006983
VP254	K3	57	64674	CNA0006984
VP256	K3	57	64678	CNA0006986
VP258	K3	57	64678	CNA0006988
VP260	K3	57	64674	CNA0006991
VP263	K3	57	64678	CNA0006993
VP265	K3	57	64678	CNA0006995
VP267	K3	57	64678	CNA0006997
VP40	K3	57	64678	CNA0007148
CDC_K5635	K30	29	32407	GCA_001728725.1
VP190	K30	29	32416	CNA0006916
VP191	K30	30	32407	CNA0006917
VP205	K31	34	34720	CNA0006933
VP307	K32	36	38899	CNA0007040
VP314	K32	42	46396	CNA0007047
VP48	K32	43	46397	CNA0007193
VP99	K32	42	46096	CNA0007243
CDC_K4557	K33	30	32306	GCA_000430425.1
VP201	K33	30	32306	CNA0006929
VP203	K33	29	32308	CNA0006931
VP375	K33	29	32305	CNA0007110
GCSL_R74	K34	36	38125	GCA_001726775.1
VP15	K34	36	38223	CNA0006886
VP25	K34	36	38124	CNA0006990
VP421	K34	36	38125	CNA0007161
VP6	K34	36	38125	CNA0007217
VP102	K36	32	33497	CNA0006828
VP103	K36	32	33503	CNA0006829
VP104	K36	32	33497	CNA0006830
VP111	K36	32	33496	CNA0006837
VP121	K36	32	33497	CNA0006848
VP122	K36	34	39034	CNA0006849
VP123	K36	32	33497	CNA0006850
VP124	K36	32	33497	CNA0006851
VP125	K36	32	33497	CNA0006852
VP126	K36	32	33497	CNA0006853
VP129	K36	32	33497	CNA0006856
VP209	K36	32	33497	CNA0006937
VP210	K36	32	33497	CNA0006939
VP211	K36	32	33497	CNA0006940
VP212	K36	32	33497	CNA0006941
VP213	K36	32	33497	CNA0006942
VP214	K36	32	33497	CNA0006943
VP215	K36	32	33497	CNA0006944
VP216	K36	32	33497	CNA0006945
VP217	K36	32	33497	CNA0006946
VP218	K36	32	33497	CNA0006947
VP219	K36	32	33497	CNA0006948
VP220	K36	32	33497	CNA0006950
VP221	K36	32	33497	CNA0006951
VP222	K36	32	33497	CNA0006952
VP223	K36	32	33497	CNA0006953
VP224	K36	32	33497	CNA0006954
VP225	K36	32	33497	CNA0006955
VP226	K36	32	33497	CNA0006956
VP228	K36	32	33497	CNA0006957
VP399	K36	32	33497	CNA0007135
VP443	K36	33	33504	CNA0007185
VP45	K36	26	26539	CNA0007190
GCSL_R130	K37	34	35459	GCA_001975475.1
VP196	K37	36	36438	CNA0006922
VP239	K37	26	27236	CNA0006969
VP200	K38	28	28581	CNA0006928
CDC_K4558G	K39	29	30462	GCA_001727735.1
CDC_K4858	K4	36	37080	GCA_001728085.1
VP198	K4	36	37080	CNA0006924
VP317	K4	36	37080	CNA0007049
VP319	K4	36	37080	CNA0007051
CDC_K4764D	K41	45	52052	GCA_001727975.1
CDC_K4764L	K41	32	32309	GCA_001727965.1
VP17	K41	32	32333	CNA0006904
VP20	K41	32	32325	CNA0006938
VP21	K41	32	32319	CNA0006949
VP234	K41	32	32326	CNA0006964
VP304	K41	32	32326	CNA0007037
VP309	K41	32	32309	CNA0007042
VP311	K41	31	32322	CNA0007045
VP320	K41	32	32326	CNA0007053
GCSL_R126	K42	34	35037	GCA_001727105.1
VP10	K42	34	35049	CNA0006835
VP11	K42	34	35043	CNA0006846
VP14	K42	34	35049	CNA0006878
VP3	K42	34	35037	CNA0007137
VP4	K42	34	35037	CNA0007195
VP406	K42	34	35049	CNA0007144
VP7	K42	34	35047	CNA0007228
VP9	K42	34	35047	CNA0007244
VP113	K44	41	42006	CNA0006839
VP114	K44	41	42006	CNA0006840
VP115	K44	41	42006	CNA0006841
VP116	K44	41	42006	CNA0006842
VP117	K44	41	42006	CNA0006843
VP118	K44	41	42006	CNA0006844
VP119	K44	41	42006	CNA0006845
VP120	K44	41	42006	CNA0006847
CDC_K4842	K47	38	45480	GCA_001727995.1
VP229	K48	31	34007	CNA0006958
VP238	K49	35	39254	CNA0006968
GCSL_R108	K5	31	30825	GCA_001726975.1
GCSL_R109	K5	31	30825	GCA_001727025.1
GCSL_R110	K5	31	30825	GCA_001727055.1
GCSL_R95	K5	31	30825	GCA_001726915.1
GCSL_R98	K5	31	30825	GCA_001726965.1
GCSL_R99	K5	31	30825	GCA_001726985.1
VP195	K5	32	30811	CNA0006921
CDC_K5009W	K53	33	34749	GCA_001728135.1
S035	K53	35	37003	GCA_000491475.1
VP1	K55	35	37003	CNA0006927
VP180	K55	35	37003	CNA0006905
VP19	K55	35	37003	CNA0006926
VP2	K55	35	37003	CNA0007032
10-4255	K56	28	29388	GCA_001006195.1
A1EZ952	K56	28	29394	GCA_001609185.1
A2EZ614	K56	28	29394	GCA_001608735.1
A3EZ799	K56	28	29388	GCA_001609155.1
A4EZ724	K56	28	29388	GCA_001595575.1
C148	K56	28	29097	GCA_001609475.1
CDC_K5067	K56	29	29389	GCA_001728255.1
CDC_K5073	K56	30	29389	GCA_001728275.1
F1419	K56	28	29388	GCA_001608915.1
S056	K56	32	32326	GCA_000491095.1
VP233	K56	29	29398	CNA0006963
VP276	K56	29	29398	CNA0007005
VP278	K56	29	29393	CNA0007007
VP280	K56	29	29398	CNA0007010
VP281	K56	29	29398	CNA0007011
VP282	K56	29	29398	CNA0007012
VP289	K56	29	29392	CNA0007019
VP29	K56	29	29389	CNA0007031
VP290	K56	29	29392	CNA0007021
VP291	K56	29	29392	CNA0007022
VP292	K56	29	29392	CNA0007023
VP294	K56	29	29392	CNA0007025
VP295	K56	29	29392	CNA0007026
VP297	K56	29	29392	CNA0007028
VP299	K56	29	29389	CNA0007030
VP327	K56	29	29389	CNA0007060
VP329	K56	29	29389	CNA0007062
VP330	K56	29	29399	CNA0007064
VP332	K56	29	29389	CNA0007066
VP334	K56	29	29389	CNA0007068
VP335	K56	29	29389	CNA0007069
VP347	K56	29	29389	CNA0007082
VP381	K56	29	29398	CNA0007116
VP416	K56	29	29389	CNA0007155
C142	K58	30	28837	GCA_001609375.1
C145	K58	30	28837	GCA_001609345.1
VP230	K58	33	33084	CNA0006960
04-2551	K6	32	33084	GCA_000975195.1
07-1339	K6	32	33084	GCA_000972045.1
09-4435	K6	32	33084	GCA_000960685.1
10-4251	K6	32	33084	GCA_001006105.1
A3EZ136	K6	32	33090	GCA_001608785.1
A5Z273	K6	32	33084	GCA_001609595.1
ATC220	K6	35	33071	GCA_001270975.1
CDC_K4637G	K6	32	33091	GCA_001727815.1
CDC_K4637W	K6	32	33091	GCA_001727825.1
CDC_K4775	K6	32	33084	GCA_001728005.1
CDC_K5058	K6	32	33091	GCA_001728205.1
F63267	K6	32	33084	GCA_001608835.1
PMA109.5	K6	39	33064	GCA_001270805.1
PMC14.7	K6	32	33084	GCA_001270895.1
PMC48	K6	33	33097	GCA_001270905.1
RIMD_2210633	K6	32	33084	GCA_000196095.1
S008	K6	32	33091	GCA_000491995.1
S011	K6	32	33091	GCA_000491955.1
S066	K6	32	33084	GCA_000490935.1
S067	K6	32	33084	GCA_000490915.1
S068	K6	32	33084	GCA_000490895.1
S069	K6	32	33084	GCA_000490875.1
S072	K6	32	33084	GCA_000490815.1
S074	K6	32	33084	GCA_000490775.1
S075	K6	32	33084	GCA_000490755.1
S076	K6	32	33084	GCA_000490735.1
S081	K6	32	33084	GCA_000490655.1
S082	K6	32	33084	GCA_000490635.1
S094	K6	32	33084	GCA_000490465.1
S096	K6	28	28581	GCA_000493225.1
S126	K6	32	33084	GCA_000489915.1
S131	K6	32	33078	GCA_000489835.1
S133	K6	32	33084	GCA_000489795.1
S135	K6	32	33084	GCA_000489755.1
S136	K6	32	33091	GCA_000489735.1
VP188	K6	32	33084	CNA0006913
VP204	K6	32	33084	CNA0006932
VP272	K6	32	33084	CNA0007001
VP302	K6	32	33077	CNA0007035
VP324	K6	32	33084	CNA0007057
VP341	K6	32	33084	CNA0007076
VP342	K6	32	33084	CNA0007077
VP343	K6	32	33084	CNA0007078
VP354	K6	32	33097	CNA0007089
VP357	K6	32	33084	CNA0007092
VP363	K6	32	33084	CNA0007099
VP369	K6	32	33084	CNA0007104
VP372	K6	32	33084	CNA0007107
VP373	K6	32	33084	CNA0007108
VP384	K6	32	33084	CNA0007119
VP390	K6	32	33084	CNA0007126
VP391	K6	32	33084	CNA0007127
VP392	K6	32	33084	CNA0007128
VP394	K6	32	33084	CNA0007130
VP396	K6	32	33091	CNA0007132
VP398	K6	32	33084	CNA0007134
VP401	K6	32	33084	CNA0007139
VP402	K6	32	33084	CNA0007140
VP404	K6	32	33084	CNA0007142
VP405	K6	32	33077	CNA0007143
VP440	K6	32	33084	CNA0007182
VP441	K6	32	33084	CNA0007183
VP63	K6	32	33084	CNA0007210
VP85	K6	32	33084	CNA0007234
PMC58.5	K6/K59	32	33084	GCA_001270815.1
PMC58.7	K6/K59	32	33083	GCA_001270825.1
VP16	K60	40	43197	CNA0006893
VP208	K60	40	43197	CNA0006936
VP23	K60	40	43197	CNA0006970
VP24	K60	40	43197	CNA0006979
VP28	K60	40	43197	CNA0007020
VP407	K60	40	43197	CNA0007145
VP65	K60	40	43197	CNA0007212
VP72	K60	40	43197	CNA0007220
VP8	K60	40	43197	CNA0007237
A3EZ711	K63	40	43707	GCA_001608975.1
A4EZ700	K63	40	43707	GCA_001559805.1
A5Z860	K63	40	43707	GCA_001609615.1
CDC_K5579	K63	40	43707	GCA_001728575.1
VP321	K63	42	43707	CNA0007054
VP34	K63	41	43706	CNA0007085
VP35	K63	40	43590	CNA0007095
VP36	K63	43	43708	CNA0007105
CDC_K5528	K68	42	44725	GCA_001728625.1
VP101	K68	42	44725	CNA0006827
VP106	K68	42	44725	CNA0006831
VP112	K68	42	44726	CNA0006838
VP130	K68	42	44725	CNA0006858
VP131	K68	42	44725	CNA0006859
VP134	K68	42	44725	CNA0006862
VP139	K68	42	44725	CNA0006867
VP143	K68	42	44724	CNA0006871
VP158	K68	42	44725	CNA0006885
VP161	K68	42	44725	CNA0006887
VP164	K68	42	44725	CNA0006889
VP167	K68	42	44725	CNA0006890
VP170	K68	42	44726	CNA0006894
VP176	K68	42	44724	CNA0006900
VP178	K68	42	44724	CNA0006902
VP184	K68	42	44725	CNA0006909
VP185	K68	42	44724	CNA0006910
VP194	K68	42	44726	CNA0006920
VP235	K68	42	44725	CNA0006965
VP237	K68	42	44724	CNA0006967
VP73	K68	42	44725	CNA0007221
VP84	K68	42	44724	CNA0007233
VP88	K68	42	44726	CNA0007236
VP92	K68	42	44726	CNA0007238
VP93	K68	42	44726	CNA0007239
S045	K69	31	36120	GCA_000491275.1
S115	K69	35	37004	GCA_000490135.1
VP33	K69	31	36120	CNA0007074
GCSL_R87	K70	29	33540	GCA_001726855.1
GCSL_R88	K70	29	33539	GCA_001726895.1
VP32	K71	29	31101	CNA0007063
CDC_K5331	K8	37	39442	GCA_001728425.1
CDC_K5439	K8	37	39442	GCA_001728495.1
GCSL_R12	K8	33	34208	GCA_001726245.1
GCSL_R26	K8	37	39535	GCA_001726335.1
GCSL_R47	K8	37	39535	GCA_001726515.1
S030	K8	37	39442	GCA_000491575.1
VP187	K8	37	39442	CNA0006912
VP273	K8	37	39442	CNA0007002
VP274	K8	37	39442	CNA0007003
VP275	K8	37	39442	CNA0007004
VP277	K8	36	39444	CNA0007006
VP279	K8	37	39442	CNA0007008
VP283	K8	37	39442	CNA0007013
VP284	K8	37	39442	CNA0007014
VP286	K8	37	39442	CNA0007016
VP288	K8	37	39442	CNA0007018
VP293	K8	37	39442	CNA0007024
VP296	K8	37	39442	CNA0007027
VP298	K8	37	39442	CNA0007029
VP325	K8	37	39442	CNA0007058
VP326	K8	37	39442	CNA0007059
VP328	K8	37	39442	CNA0007061
VP331	K8	37	39442	CNA0007065
VP333	K8	37	39442	CNA0007067
VP336	K8	37	39442	CNA0007070
VP337	K8	37	39442	CNA0007071
VP338	K8	36	39444	CNA0007072
VP339	K8	37	39442	CNA0007073
VP340	K8	37	39442	CNA0007075
VP345	K8	37	39442	CNA0007080
VP346	K8	37	39442	CNA0007081
VP348	K8	37	39442	CNA0007083
VP377	K8	37	39442	CNA0007111
VP380	K8	37	39442	CNA0007115
VP428	K8	37	39442	CNA0007168
VP442	K8	37	39448	CNA0007184
98-513-F52	K9	38	39203	GCA_001188135.1
C140	K9	37	39047	GCA_001609655.1
CDC_K5306	K9	38	39203	GCA_001727505.1
GCSL_R16	K9	38	39203	GCA_001726345.1
VP135	K9	37	39047	CNA0006863
VP136	K9	37	39047	CNA0006864
VP138	K9	37	39047	CNA0006866
VP144	K9	37	39047	CNA0006872
VP145	K9	37	39047	CNA0006873
VP148	K9	37	39047	CNA0006876
VP149	K9	37	39047	CNA0006877
VP150	K9	37	39047	CNA0006879
VP151	K9	37	39047	CNA0006880
VP152	K9	37	39047	CNA0006881
VP154	K9	37	39047	CNA0006883
VP162	K9	37	39047	CNA0006888
VP169	K9	37	39047	CNA0006892
VP171	K9	37	39035	CNA0006895
VP172	K9	37	39047	CNA0006896
VP173	K9	37	39047	CNA0006897
VP174	K9	37	39047	CNA0006898
VP175	K9	37	39047	CNA0006899
04-1290	KII	41	41183	GCA_000878815.1
09-3216	KII	41	41183	GCA_000878785.1
10-4241	KII	41	41183	GCA_000878805.1
10-4242	KII	41	41183	GCA_000878755.1
10-4245	KII	41	41183	GCA_000878725.1
10-4246	KII	41	41183	GCA_000878705.1
10-4247	KII	41	41183	GCA_000878665.1
10-4248	KII	41	41183	GCA_000878675.1
10-4274	KII	41	41183	GCA_000878735.1
10-4288	KII	41	41183	GCA_000878645.1
10-4293	KII	41	41183	GCA_000878595.1
10-4298	KII	41	41191	GCA_000878565.1
10-4303	KII	41	41183	GCA_000878575.1
10-7197	KII	41	41183	GCA_000878585.1
A1EZ679	KII	41	41183	GCA_001609075.1
A1EZ919	KII	41	41183	GCA_001559895.1
A2EZ523	KII	41	41183	GCA_001609095.1
A5Z652	KII	41	41183	GCA_001609515.1
A5Z878	KII	41	41183	GCA_001609695.1
C144	KII	41	41183	GCA_001609415.1
C147	KII	41	41183	GCA_001609495.1
F4395	KII	41	41183	GCA_001608685.1
H11523	KII	41	41183	GCA_001608595.1
H18983	KII	41	41183	GCA_001608895.1
M59787	KII	41	41183	GCA_001608545.1
T8994	KII	41	41183	GCA_001608865.1
F30368	KIV	29	29392	GCA_001608815.1
CDC_K4556R	Kuk	36	36853	GCA_001727365.1
CDC_K4558W	Kuk	30	32217	GCA_001727745.1
CDC_K4636	Kuk	30	32217	GCA_001727805.1
CDC_K4638	Kuk	29	29408	GCA_001727845.1
CDC_K4639W	KUK	41	41183	GCA_001727885.1
CDC_K4763	Kuk	45	52052	GCA_001727915.1
CDC_K4857W	Kuk	46	53547	GCA_001728065.1
CDC_K4981	Kuk	33	34235	GCA_001728125.1
CDC_K5010G	Kuk	36	36846	GCA_001728155.1
CDC_K5010W	Kuk	36	36846	GCA_001728175.1
CDC_K5059G	Kuk	47	53469	GCA_001728215.1
CDC_K5059W	Kuk	47	53469	GCA_001728235.1
CDC_K5125	Kuk	33	34779	GCA_001728295.1
CDC_K5276	Kuk	39	46872	GCA_001728335.1
CDC_K5277	Kuk	31	36003	GCA_001728345.1
CDC_K5279	Kuk	31	36003	GCA_001727655.1
CDC_K5323W	Kuk	46	52084	GCA_001727415.1
CDC_K5428	Kuk	35	37905	GCA_001727645.1
CDC_K5433	KUK	41	41183	GCA_001727385.1
CDC_K5435	Kuk	31	36003	GCA_001727465.1
CDC_K5437	KUK	41	41183	GCA_001727565.1
CDC_K5438	Kuk	31	36003	GCA_001727705.1
CDC_K5456	KUK	41	41183	GCA_001728545.1
CDC_K5457	KUK	41	41183	GCA_001728505.1
CDC_K5582	Kuk	39	46872	GCA_001728645.1
CDC_K5618	Kuk	30	32217	GCA_001728655.1
CDC_K5620	Kuk	30	32217	GCA_001728665.1
CDC_K5701	Kuk	31	36003	GCA_001728755.1
FDA_R31	Kuk	32	33895	GCA_000430405.1
GCSL_R10	Kuk	31	30825	GCA_001726175.1
GCSL_R111	Kuk	40	45372	GCA_001727065.1
GCSL_R125	Kuk	33	34208	GCA_001727045.1
GCSL_R131	Kuk	29	32217	GCA_001727125.1
GCSL_R135	Kuk	34	38541	GCA_001727155.1
GCSL_R143	Kuk	39	45071	GCA_001727265.1
GCSL_R144	Kuk	33	34750	GCA_001727275.1
GCSL_R145	Kuk	33	34750	GCA_001727295.1
GCSL_R146	Kuk	33	34750	GCA_001727245.1
GCSL_R149	Kuk	26	27719	GCA_001727305.1
GCSL_R150	Kuk	26	27719	GCA_001727345.1
GCSL_R17	KUK	36	37108	GCA_001726275.1
GCSL_R21	Kuk	46	53573	GCA_001726355.1
GCSL_R29	Kuk	35	39028	GCA_001726325.1
GCSL_R30	Kuk	32	33895	GCA_001726405.1
GCSL_R31	Kuk	32	33895	GCA_001726415.1
GCSL_R32	Kuk	40	41242	GCA_001726445.1
GCSL_R33	Kuk	29	29965	GCA_001726435.1
GCSL_R42	Kuk	37	39094	GCA_001726485.1
GCSL_R45	Kuk	40	40382	GCA_001726495.1
GCSL_R5	Kuk	32	33968	GCA_001726165.1
GCSL_R51	Kuk	32	33968	GCA_001726535.1
GCSL_R52	Kuk	30	31934	GCA_001726565.1
GCSL_R53	Kuk	30	31934	GCA_001726575.1
GCSL_R54	Kuk	30	31934	GCA_001726595.1
GCSL_R55	Kuk	30	31934	GCA_001726615.1
GCSL_R56	Kuk	30	31934	GCA_001726655.1
GCSL_R57	Kuk	29	29908	GCA_001726645.1
GCSL_R59	Kuk	31	33382	GCA_001726685.1
GCSL_R6	Kuk	27	27618	GCA_001726265.1
GCSL_R60	Kuk	27	27618	GCA_001726695.1
GCSL_R62	Kuk	29	30417	GCA_001726725.1
GCSL_R63	KUK	34	35465	GCA_001726735.1
GCSL_R7	Kuk	36	38125	GCA_001726195.1
GCSL_R75	Kuk	32	33968	GCA_001726805.1
GCSL_R76	Kuk	32	33968	GCA_001726815.1
GCSL_R77	Kuk	32	33968	GCA_001726845.1
GCSL_R8	Kuk	34	36516	GCA_001726185.1
GCSL_R86	Kuk	34	36516	GCA_001726885.1
GCSL_R96	Kuk	40	45372	GCA_001726935.1
04-2192	KUT	39	47325	GCA_001609555.1
04-2549	KUT	32	33084	GCA_000951795.1
04-2550	KUT	34	36417	GCA_001610595.1
05-3133	KUT	28	29388	GCA_001608505.1
05-4792	KUT	35	37905	GCA_001609435.1
07-2964	KUT	35	37003	GCA_001608945.1
07-2965	KUT	40	47005	GCA_000960565.1
09-1772	KUT	26	28239	GCA_001609025.1
09-3217	KUT	40	43707	GCA_000960655.1
09-3218	KUT	26	28239	GCA_000974905.1
09-3219	KUT	41	41000	GCA_001608935.1
09-4434	KUT	26	28239	GCA_000972125.1
09-4436	KUT	39	46872	GCA_001608525.1
09-4660	KUT	26	28239	GCA_000972055.1
09-4661	KUT	26	28239	GCA_001559885.1
09-4663	KUT	26	28239	GCA_001006115.1
09-4664	KUT	26	28239	GCA_000972035.1
09-4665	KUT	26	28239	GCA_001608575.1
09-4666	KUT	26	28239	GCA_001609575.1
09-4681	KUT	32	33770	GCA_000972025.1
10-4243	KUT	33	33374	GCA_000972105.1
10-4244	KUT	33	33374	GCA_001006125.1
A0EZ713	KUT	34	32885	GCA_001608705.1
A2EZ715	KUT	41	41183	GCA_001608675.1
A3EZ710	KUT	40	43707	GCA_001608995.1
A4EZ703	KUT	33	33374	GCA_001584415.1
A4EZ927	KUT	36	36845	GCA_001595565.1
A5Z1022	KUT	39	40475	GCA_001608755.1
A5Z853	KUT	32	33084	GCA_001609525.1
A5Z905	KUT	41	41183	GCA_001609635.1
C143	KUT	41	41183	GCA_001609395.1
C146	KUT	47	53585	GCA_001609445.1
H64024	KUT	41	41183	GCA_001608615.1
VP12	KUT	42	46407	CNA0006857
VP127	KUT	34	36604	CNA0006854
VP13	KUT	29	32221	CNA0006868
VP153	KUT	35	40420	CNA0006882
VP18	KUT	33	33065	CNA0006915
VP189	KUT	32	35286	CNA0006914
VP22	KUT	32	33090	CNA0006959
VP236	KUT	38	37868	CNA0006966
VP240	KUT	59	66567	CNA0006971
VP241	KUT	44	50375	CNA0006972
VP257	KUT	32	35133	CNA0006987
VP262	KUT	33	35133	CNA0006992
VP264	KUT	32	33084	CNA0006994
VP269	KUT	61	65701	CNA0006999
VP271	KUT	68	78621	CNA0007000
VP285	KUT	32	33084	CNA0007015
VP287	KUT	34	35966	CNA0007017
VP300	KUT	32	33524	CNA0007033
VP301	KUT	39	43966	CNA0007034
VP303	KUT	29	33540	CNA0007036
VP306	KUT	31	32297	CNA0007039
VP308	KUT	41	43498	CNA0007041
VP313	KUT	32	37632	CNA0007046
VP315	KUT	32	35094	CNA0007048
VP318	KUT	29	32662	CNA0007050
VP344	KUT	36	39074	CNA0007079
VP351	KUT	29	30085	CNA0007086
VP352	KUT	34	35815	CNA0007087
VP355	KUT	32	32880	CNA0007090
VP356	KUT	42	45518	CNA0007091
VP358	KUT	39	39347	CNA0007093
VP360	KUT	35	36975	CNA0007096
VP361	KUT	35	37905	CNA0007097
VP362	KUT	35	37905	CNA0007098
VP364	KUT	64	66945	CNA0007100
VP365	KUT	32	33084	CNA0007101
VP366	KUT	40	42433	CNA0007102
VP368	KUT	30	32860	CNA0007103
VP371	KUT	34	36196	CNA0007106
VP374	KUT	32	33084	CNA0007109
VP379	KUT	36	39074	CNA0007113
VP382	KUT	40	43586	CNA0007117
VP383	KUT	36	39074	CNA0007118
VP385	KUT	34	36826	CNA0007120
VP386	KUT	32	33766	CNA0007121
VP387	KUT	30	33602	CNA0007122
VP388	KUT	38	38891	CNA0007123
VP389	KUT	35	34254	CNA0007124
VP39	KUT	32	33524	CNA0007136
VP393	KUT	44	49023	CNA0007129
VP395	KUT	32	33084	CNA0007131
VP400	KUT	35	37905	CNA0007138
VP403	KUT	32	33084	CNA0007141
VP408	KUT	34	36826	CNA0007146
VP409	KUT	34	36826	CNA0007147
VP410	KUT	36	39074	CNA0007149
VP411	KUT	34	36826	CNA0007150
VP412	KUT	34	36826	CNA0007151
VP413	KUT	34	36826	CNA0007152
VP414	KUT	34	36826	CNA0007153
VP415	KUT	34	36826	CNA0007154
VP417	KUT	36	39074	CNA0007156
VP418	KUT	36	39074	CNA0007157
VP419	KUT	34	36826	CNA0007158
VP420	KUT	36	39074	CNA0007160
VP422	KUT	36	39074	CNA0007162
VP423	KUT	36	39074	CNA0007163
VP424	KUT	36	39074	CNA0007164
VP425	KUT	34	36826	CNA0007165
VP426	KUT	34	36826	CNA0007166
VP427	KUT	34	36826	CNA0007167
VP429	KUT	29	30795	CNA0007169
VP430	KUT	36	39074	CNA0007171
VP431	KUT	36	39074	CNA0007172
VP432	KUT	36	39074	CNA0007173
VP433	KUT	34	35555	CNA0007174
VP435	KUT	36	39074	CNA0007176
VP436	KUT	34	36826	CNA0007177
VP437	KUT	36	39074	CNA0007178
VP438	KUT	36	39074	CNA0007179
VP445	KUT	34	36826	CNA0007187
VP446	KUT	26	28239	CNA0007188
VP46	KUT	72	79854	CNA0007191
VP47	KUT	72	79855	CNA0007192
VP5	KUT	37	38016	CNA0007206
VP52	KUT	36	36288	CNA0007198
VP62	KUT	30	31301	CNA0007209
VP68	KUT	32	31035	CNA0007215
W501	KUT	29	30795	GCA_001608855.1
A0EZ383	KVI	30	31303	GCA_001609055.1
A2EZ743	KVII	34	36196	GCA_001608765.1
A4EZ964	KVII	30	32217	GCA_001609715.1
A0EZ608	KVIII	41	41183	GCA_001608655.1
