# Supplementary material for: VPsero: Rapid Serotyping of Vibrio parahaemolyticus Using Serogroup-Specific Genes Based on Whole-Genome Sequencing Data
Source: Front Microbiol. 2021 Sep 2;12:620224. doi: 10.3389/fmicb.2021.620224 (PMC8443796; doi:10.3389/fmicb.2021.620224)
Supplement: Supplementary Table 1 — Strains used for identification of O serogroup marker genes and tests on the algorithm in this study. Note:∗ GenBank (with prefix “GCA”) or CNGB (with prefix “CNA”) accession numbers for assembled genomes or sequences that harbor LPS gene clusters. [file Presentation_1.zip › Supplementary_tables/Table S3.xlsx]

## Sheet: Table S5
OG ID	Uniprot ID	Gene name	Freq.in representative K serogroup strains	Freq.in representative O serogroup strains
OG002	P67911	hldD	46/46	12/12
OG003	#N/A	VP0215	46/46	0/12
OG004	#N/A	VP0216	46/46	0/12
OG005	P75884	gfcB	46/46	0/12
OG006	Q03961	kpsD	46/46	0/12
OG007	P76373	ugd	46/46	0/12
OG009	P50921	tpiA	46/46	0/12
OG010	Q05354	hpcD	46/46	0/12
OG011	#N/A	OG011	46/46	0/12
OG012	#N/A	OG012	46/46	0/12
OG013	#N/A	OG013	46/46	0/12
OG014	P0A9C9	glpX	46/46	0/12
OG018	#N/A	VP0218	44/46	0/12
OG075	#N/A	VP0218	44/46	0/12
OG015	#N/A	VP0219	43/46	0/12
OG016	P76387	wzc	43/46	0/12
OG008	Q5SLP1	TTHA0252	41/46	0/12
OG020	P71062	epsL	32/46	1/12
OG000	Q81ST7	bshA	30/46	0/12
OG001	P9WMX7	Rv2957	30/46	0/12
OG017	Q05852	gtaB	27/46	0/12
OG022	#N/A	OG022	27/46	0/12
OG019	P0AC88	gmd	25/46	0/12
OG021	Q0P9D4	pglF	21/46	0/12
OG124	Q0P9D4	pglF	21/46	0/12
OG026	Q81VN7	glmM	19/46	0/12
OG027	P00946	manA	19/46	0/12
OG029	P0AC78	wecA	19/46	0/12
OG023	O32273	tuaB	17/46	0/12
OG025	Q8X7P1	manC1	17/46	0/12
OG028	Q8X7P7	gnu	16/46	0/12
OG031	P32056	gmm	16/46	0/12
OG030	P32055	fcl	14/46	0/12
OG024	P71063	epsM	12/46	0/12
OG032	Q9ZGH4	desV	11/46	11/12
OG033	O32267	tuaH	10/46	0/12
OG037	P71011	albA	9/46	0/12
OG034	O66251	rmlD	8/46	0/12
OG044	Q0P8T1	legI	7/46	3/12
OG036	P27828	wecB	7/46	0/12
OG038	P0A0Z7	neuA	7/46	0/12
OG043	P27829	wecC	7/46	0/12
OG045	P37746	rfbX	7/46	0/12
OG227	P9WMX7	u0002kc	6/46	12/12
OG035	Q7A3D6	oatA	6/46	0/12
OG039	P37745	rfbC	6/46	0/12
OG040	#N/A	OG040	6/46	0/12
OG041	P71056	epsG	6/46	0/12
OG042	#N/A	OG042	6/46	0/12
OG221	P71056	epsG	6/46	0/12
OG228	Q05852	BSU35670	5/46	11/12
OG047	P23889	kpsM	5/46	0/12
OG066	#N/A	OG066	5/46	0/12
OG225	O32273	yvhB	5/46	0/12
OG233	P0AC88	yefA	4/46	9/12
OG226	Q81ST7	BA_1558	4/46	3/12
OG061	Q58YV9	wbnK	4/46	1/12
OG046	A3M4Z0	kdsB	4/46	0/12
OG048	#N/A	OG048	4/46	0/12
OG049	#N/A	OG049	4/46	0/12
OG050	#N/A	OG050	4/46	0/12
OG051	#N/A	OG051	4/46	0/12
OG052	#N/A	OG052	4/46	0/12
OG053	#N/A	OG053	4/46	0/12
OG054	#N/A	OG054	4/46	0/12
OG055	Q8FDQ2	kpsF	4/46	0/12
OG056	C7EXL6	hepC	4/46	0/12
OG057	Q0P8T0	legG	4/46	0/12
OG058	#N/A	OG058	4/46	0/12
OG059	Q8RKJ1	tarK	4/46	0/12
OG064	#N/A	OG064	4/46	0/12
OG079	P27623	tagD	3/46	10/12
OG069	#N/A	OG069	3/46	2/12
OG060	#N/A	OG060	3/46	0/12
OG062	#N/A	OG062	3/46	0/12
OG063	#N/A	OG063	3/46	0/12
OG065	#N/A	OG065	3/46	0/12
OG067	B4EDA2	kdsA	3/46	0/12
OG068	P36667	wbbL	3/46	0/12
OG070	#N/A	OG070	3/46	0/12
OG083	#N/A	OG083	3/46	0/12
OG111	#N/A	OG111	3/46	0/12
OG112	P23888	kpsT	3/46	0/12
OG113	#N/A	OG113	3/46	0/12
OG229	P71063	yvfD	2/46	9/12
OG222	Q0P9D4	Cj1120c	2/46	4/12
OG126	P27836	wecG	2/46	3/12
OG230	P27828	nfrC	2/46	3/12
OG121	Q53WI0	TTHB246	2/46	2/12
OG122	#N/A	OG122	2/46	2/12
OG185	P54420	asnB	2/46	1/12
OG071	#N/A	OG071	2/46	0/12
OG072	P0AAA7	wzxE	2/46	0/12
OG073	P0A9D4	cysE	2/46	0/12
OG074	P25148	gspA	2/46	0/12
OG076	#N/A	OG076	2/46	0/12
OG077	O31681	ykvP	2/46	0/12
OG078	#N/A	OG078	2/46	0/12
OG080	#N/A	OG080	2/46	0/12
OG081	#N/A	OG081	2/46	0/12
OG082	#N/A	OG082	2/46	0/12
OG090	#N/A	OG090	2/46	0/12
OG091	#N/A	OG091	2/46	0/12
OG092	#N/A	OG092	2/46	0/12
OG093	#N/A	OG093	2/46	0/12
OG094	P23845	cysN	2/46	0/12
OG095	#N/A	OG095	2/46	0/12
OG096	P0A6J1	cysC	2/46	0/12
OG097	P21156	cysD	2/46	0/12
OG098	#N/A	OG098	2/46	0/12
OG099	Q00514	xcpT	2/46	0/12
OG100	P31742	xpsE	2/46	0/12
OG101	P45780	epsF	2/46	0/12
OG102	#N/A	OG102	2/46	0/12
OG103	#N/A	OG103	2/46	0/12
OG104	#N/A	OG104	2/46	0/12
OG105	P45762	gspK	2/46	0/12
OG106	#N/A	OG106	2/46	0/12
OG107	#N/A	OG107	2/46	0/12
OG108	#N/A	OG108	2/46	0/12
OG109	P29041	xpsD	2/46	0/12
OG110	O32218	bdbD	2/46	0/12
OG114	#N/A	OG114	2/46	0/12
OG115	#N/A	OG115	2/46	0/12
OG116	#N/A	OG116	2/46	0/12
OG117	#N/A	OG117	2/46	0/12
OG118	#N/A	OG118	2/46	0/12
OG119	#N/A	OG119	2/46	0/12
OG120	#N/A	OG120	2/46	0/12
OG123	#N/A	OG123	2/46	0/12
OG125	#N/A	OG125	2/46	0/12
OG127	#N/A	OG127	2/46	0/12
OG135	Q9WYP5	iolG	2/46	0/12
OG136	#N/A	OG136	2/46	0/12
OG137	#N/A	OG137	2/46	0/12
OG152	#N/A	OG152	2/46	0/12
OG153	#N/A	OG153	2/46	0/12
OG155	#N/A	OG155	2/46	0/12
OG162	#N/A	OG162	2/46	0/12
OG168	#N/A	OG168	2/46	0/12
OG192	#N/A	OG192	2/46	0/12
OG232	P0A0Z7	siaB	1/46	7/12
OG218	Q6T1W8	fdtA	1/46	5/12
OG234	Q6T1W8	fdtA	1/46	5/12
OG149	#N/A	OG149	1/46	2/12
OG219	#N/A	OG219	1/46	2/12
OG165	Q9FCP2	pssM	1/46	1/12
OG231	B7IE18	murJ	1/46	1/12
OG084	#N/A	VP0225	1/46	0/12
OG085	#N/A	VP0226	1/46	0/12
OG086	#N/A	VP0227	1/46	0/12
OG087	#N/A	VP0228	1/46	0/12
OG088	#N/A	VP0232	1/46	0/12
OG089	#N/A	VP0233	1/46	0/12
OG128	#N/A	OG128	1/46	0/12
OG129	#N/A	OG129	1/46	0/12
OG130	#N/A	OG130	1/46	0/12
OG131	#N/A	OG131	1/46	0/12
OG132	#N/A	OG132	1/46	0/12
OG133	#N/A	OG133	1/46	0/12
OG134	#N/A	OG134	1/46	0/12
OG138	#N/A	OG138	1/46	0/12
OG139	#N/A	OG139	1/46	0/12
OG140	#N/A	OG140	1/46	0/12
OG141	#N/A	OG141	1/46	0/12
OG142	#N/A	OG142	1/46	0/12
OG143	#N/A	OG143	1/46	0/12
OG144	#N/A	OG144	1/46	0/12
OG145	#N/A	OG145	1/46	0/12
OG146	#N/A	OG146	1/46	0/12
OG147	Q0P8U5	pseG	1/46	0/12
OG148	#N/A	OG148	1/46	0/12
OG150	#N/A	OG150	1/46	0/12
OG151	#N/A	OG151	1/46	0/12
OG154	#N/A	OG154	1/46	0/12
OG156	#N/A	OG156	1/46	0/12
OG157	#N/A	OG157	1/46	0/12
OG158	#N/A	OG158	1/46	0/12
OG159	#N/A	OG159	1/46	0/12
OG160	#N/A	OG160	1/46	0/12
OG161	#N/A	OG161	1/46	0/12
OG163	#N/A	OG163	1/46	0/12
OG164	#N/A	OG164	1/46	0/12
OG166	#N/A	OG166	1/46	0/12
OG167	#N/A	OG167	1/46	0/12
OG169	#N/A	OG169	1/46	0/12
OG170	#N/A	OG170	1/46	0/12
OG171	#N/A	OG171	1/46	0/12
OG172	#N/A	OG172	1/46	0/12
OG173	#N/A	OG173	1/46	0/12
OG174	#N/A	OG174	1/46	0/12
OG175	#N/A	OG175	1/46	0/12
OG176	#N/A	OG176	1/46	0/12
OG177	#N/A	OG177	1/46	0/12
OG178	#N/A	OG178	1/46	0/12
OG179	#N/A	OG179	1/46	0/12
OG180	#N/A	OG180	1/46	0/12
OG181	#N/A	OG181	1/46	0/12
OG182	#N/A	OG182	1/46	0/12
OG183	#N/A	OG183	1/46	0/12
OG184	Q8Y776	murB	1/46	0/12
OG186	#N/A	OG186	1/46	0/12
OG187	#N/A	OG187	1/46	0/12
OG188	#N/A	OG188	1/46	0/12
OG189	#N/A	OG189	1/46	0/12
OG190	Q8R5Q4	hisC	1/46	0/12
OG191	#N/A	OG191	1/46	0/12
OG193	#N/A	OG193	1/46	0/12
OG194	#N/A	OG194	1/46	0/12
OG195	#N/A	OG195	1/46	0/12
OG196	#N/A	OG196	1/46	0/12
OG197	#N/A	OG197	1/46	0/12
OG198	#N/A	OG198	1/46	0/12
OG199	#N/A	OG199	1/46	0/12
OG200	#N/A	OG200	1/46	0/12
OG201	#N/A	OG201	1/46	0/12
OG202	#N/A	OG202	1/46	0/12
OG203	#N/A	OG203	1/46	0/12
OG204	#N/A	OG204	1/46	0/12
OG205	#N/A	OG205	1/46	0/12
OG206	#N/A	OG206	1/46	0/12
OG207	P0A1A4	alr	1/46	0/12
OG208	#N/A	OG208	1/46	0/12
OG209	#N/A	OG209	1/46	0/12
OG210	#N/A	OG210	1/46	0/12
OG211	#N/A	OG211	1/46	0/12
OG212	#N/A	OG212	1/46	0/12
OG213	#N/A	OG213	1/46	0/12
OG214	#N/A	OG214	1/46	0/12
OG215	#N/A	OG215	1/46	0/12
OG216	#N/A	OG216	1/46	0/12
OG217	#N/A	OG217	1/46	0/12
OG220	#N/A	OG220	1/46	0/12
OG223	P71056	yveQ	1/46	0/12
OG249	hypothetical_protein	OG249	1/46	0/12
OG250	hypothetical_protein	OG250	1/46	0/12
OG251	hypothetical_protein	OG251	1/46	0/12
OG252	hypothetical_protein	OG252	1/46	0/12
OG253	hypothetical_protein	OG253	1/46	0/12
OG254	hypothetical_protein	OG254	1/46	0/12
OG255	hypothetical_protein	OG255	1/46	0/12
OG256	hypothetical_protein	OG256	1/46	0/12
OG257	hypothetical_protein	OG257	1/46	0/12
OG258	P19579	capA	1/46	0/12
OG259	hypothetical_protein	OG259	1/46	0/12
OG260	hypothetical_protein	OG260	1/46	0/12
OG261	hypothetical_protein	OG261	1/46	0/12
OG262	hypothetical_protein	OG262	1/46	0/12
OG263	P23970	menD	1/46	0/12
OG264	hypothetical_protein	OG264	1/46	0/12
OG235	P0ABN1	dgkA	0/46	12/12
OG236	O86224	kdkA	0/46	12/12
OG237	P0AC75	waaA	0/46	12/12
OG238	P37692	rfaF	0/46	12/12
OG239	P24205	lpxM	0/46	12/12
OG240	Q9R9D5	rfaQ	0/46	10/12
OG241	hypothetical_protein	OG241	0/46	10/12
OG242	hypothetical_protein	OG242	0/46	5/12
OG243	Q9KQH7	fabG	0/46	4/12
OG244	hypothetical_protein	OG244	0/46	3/12
OG245	O30409	tycC	0/46	3/12
OG246	hypothetical_protein	OG246	0/46	3/12
OG247	hypothetical_protein	OG247	0/46	2/12
OG248	hypothetical_protein	OG248	0/46	2/12
OG265	hypothetical_protein	OG265	0/46	1/12
OG266	hypothetical_protein	OG266	0/46	1/12
OG267	hypothetical_protein	OG267	0/46	1/12
OG268	Q2RQ36	phaJ	0/46	1/12
OG269	P40709	yejM	0/46	1/12
OG270	B0VH76	kat	0/46	1/12
OG271	P0DP65	yafV	0/46	1/12
OG272	hypothetical_protein	OG272	0/46	1/12
OG273	hypothetical_protein	OG273	0/46	1/12
OG274	P9WFR5	Rv3806c	0/46	1/12
OG275	hypothetical_protein	OG275	0/46	1/12
OG276	P9WJF1	dprE1	0/46	1/12
OG277	hypothetical_protein	OG277	0/46	1/12
OG278	Q93PD8	arnA	0/46	1/12
OG279	hypothetical_protein	OG279	0/46	1/12
OG280	hypothetical_protein	OG280	0/46	1/12
OG281	hypothetical_protein	OG281	0/46	1/12
OG282	O52325	pbgP3	0/46	1/12
OG283	hypothetical_protein	OG283	0/46	1/12
OG224	P0AAA7	wzx	0/46	0/12
