# Supplementary material for: VPsero: Rapid Serotyping of Vibrio parahaemolyticus Using Serogroup-Specific Genes Based on Whole-Genome Sequencing Data
Source: Front Microbiol. 2021 Sep 2;12:620224. doi: 10.3389/fmicb.2021.620224 (PMC8443796; doi:10.3389/fmicb.2021.620224)
Supplement: Supplementary Table 1 — Strains used for identification of O serogroup marker genes and tests on the algorithm in this study. Note:∗ GenBank (with prefix “GCA”) or CNGB (with prefix “CNA”) accession numbers for assembled genomes or sequences that harbor LPS gene clusters. [file Presentation_1.zip › Supplementary_tables/Table S4.xlsx]

## Sheet: Table S4
No.	O serogroup	Representative strains	Potential marker genes	Number of potential marker genes	Qualified marker gene
1	O4	VP104	OG272;OG273;Rv3806c;OG275;dprE1;OG277	6	6
2	O1	VP16	phaJ	1	1
3	O3	VP122	kat;yafV	2	2
4	O5	20582	arnA	1	1
5	O2	VP53	yejM	1	1
6	O10	VP204	OG265;OG266	2	1
7	O8	VP179	pbgP3	1	1
8	O11	VP38	OG267	1	1
9	O6	VP197	OG279;OG280;OG281	3	3
10	O9	20577	OG283	1	1
11	O12	VP234	OG247&yvfD	2 combination	2 combination
12	O7	VP113	OG247&OG219	2 combination	2 combination
