# Supplementary material for: VPsero: Rapid Serotyping of Vibrio parahaemolyticus Using Serogroup-Specific Genes Based on Whole-Genome Sequencing Data
Source: Front Microbiol. 2021 Sep 2;12:620224. doi: 10.3389/fmicb.2021.620224 (PMC8443796; doi:10.3389/fmicb.2021.620224)
Supplement: Supplementary Table 1 — Strains used for identification of O serogroup marker genes and tests on the algorithm in this study. Note:∗ GenBank (with prefix “GCA”) or CNGB (with prefix “CNA”) accession numbers for assembled genomes or sequences that harbor LPS gene clusters. [file Presentation_1.zip › Supplementary_tables/Table S5.xlsx]

## Sheet: Table S5
No.	K serogroup	Representative strains	Potential marker genes*	Number of potential marker genes	Number of Qualified marker gene
1	K6	VP199	VP0225;VP0226;VP0227;VP0228;VP0232;VP0233	6	6
2	K8	S024	OG161	1	1
3	K56	VP107	OG202;OG203;OG204	3	3
4	K36	VP179	OG128;OG129	2	2
5	K68	VP109	OG154;OG156	2	2
6	K9	S021	OG144;OG145;OG146	3	3
7	K25	VP43	OG140;OG141;OG142;OG143	4	4
8	K12	VP197	OG157;OG158;OG159;OG160	4	4
9	K17	VP192	OG206;alr;OG208;OG209;OG210;OG211	6	4
10	K3	GCSL_R136	OG193;OG194	2	2
11	K28	VP202	OG214;OG215;OG216	3	3
12	K29	VP132	OG195;OG196	2	2
13	K18	VP247	OG174;OG175;OG176	3	3
14	K42	VP245	OG205	1	1
15	K60	VP190	pseG;OG148;OG150;OG151	4	4
16	K11	VP205	OG130;OG131;OG132;OG133	4	4
17	K44	VP99	OG138;OG139	2	2
18	K63	VP203	OG198;OG199;OG200	3	2
19	K5	VP104	OG169;OG170;OG171;OG172;OG173	5	3
20	K34	VP239	OG217	1	1
21	K41	VP53	OG189;hisC	2	2
22	K13	VP439	OG134	1	1
23	K20	VP6	OG252	1	1
24	K32	VP200	fdtA;OG220;epsG	3	3
25	K33	CDC_K4558G	OG183	1	1
26	K4	VP198	OG177;OG178	2	2
27	K1	VP4	OG179;OG180*	2	2
28	K30	CDC_K4842	OG163;OG164	2	2
29	K19	VP113	OG166;OG167	2	2
30	K58	VP238	OG260;OG261;OG262	3	3
31	K69	VP195	OG201	1	1
32	K15	VP1	OG251	1	1
33	K70	C142	yveQ;menD;OG264	3	3
34	K21	VP204	OG212;OG213	2	2
35	K31	VP321	murB	1	1
36	K38	VP161	OG181;OG182	2	2
37	K39	VP33	OG253;OG254;OG255	3	3
38	K47	GCSL_R87	OG256	1	1
39	K48	VP32	OG186;OG187;OG188	3	3
40	K49	VP187	OG191	1	1
41	K71	VP135	OG197	1	1
42	K55	VP234	OG071 and one of (OG058;kpsM;tarK)	3 combinational pairs	3 combinational pair
43	K23	VP16	OG082&OG080	1 combinational pair	1 combinational pair
44	K37	VP229	OG192 and one of (tuaB;epsM;gnu)	3 combinational pairs	0
45	K10	CDC_K5009W	OG249;OG250	2	0
46	K53	VP334	OG257;capA;OG259	3	0
